# Supplementary material for: Genome-Wide Identification and Characterization of the TCP Gene Family in Cucumber (Cucumis sativus L.) and Their Transcriptional Responses to Different Treatments
Source: Genes (Basel). 2020 Nov 20;11(11):1379. doi: 10.3390/genes11111379 (PMC7709023; doi:10.3390/genes11111379)
Supplement: Supplementary file 1 [file genes-11-01379-s001.zip]

Archive with 19 entries (16 files):
- Figure and supplementary files/
- Figure and supplementary files/Figure/
- Figure and supplementary files/Figure/Figure 1. Motif composition and gene structure of cucumber TCP genes.jpg
- Figure and supplementary files/Figure/Figure 2. Collinear relationships of genes pairs from cucumber, melon and Arabidopsis.jpg
- Figure and supplementary files/Figure/Figure 3. Alignment of putative target areas for miR319.jpg.jpg
- Figure and supplementary files/Figure/Figure 4. Cis-acting elements on promotors of CsTCPs..jpg
- Figure and supplementary files/Figure/Figure 5. The differential expression of CsTCPs in different organs by qRT-PCR.jpg
- Figure and supplementary files/Figure/Figure 6. Expression analysis of CsTCPs in the development of female and male fl.jpg
- Figure and supplementary files/Figure/Figure 7. The Morphology and CsTCPs expression levels of cucumber plants under GA and ethylene treatment.jpg
- Figure and supplementary files/Figure/Figure 8. Phenotypes and CsTCPs expression levels of cucumber plants under different temperature and photoperiod treatments.jpg
- Figure and supplementary files/supplementary files/
- Figure and supplementary files/supplementary files/Figure S1. Physical locations of TCP genes on cucumber chromosomes..jpg
- Figure and supplementary files/supplementary files/Figure S2. Phylogenetic tree of TCPs in Arabidopsis and cucumber.jpg
- Figure and supplementary files/supplementary files/Figure S3.Comparison the number of lateral tissues of cucumber under GA and ethylene treatments..jpg
- Figure and supplementary files/supplementary files/Table S1. Primers for qRT-PCR in this study.xlsx
- Figure and supplementary files/supplementary files/Table S2. The basic information of 27 TCP genes.xlsx
- Figure and supplementary files/supplementary files/Table S3. Collinear relationships of TCP family members in the cucumber and between the melon and Arabidopsis..xlsx
- Figure and supplementary files/supplementary files/Table S4. Cis-acting elements on promotors of CsTCPs.xlsx
- Figure and supplementary files/supplementary files/Table S5. Expression levels of  cucumber TCP genes in different tissues.xlsx
