# Supplementary material for: Genome-Wide Identification and Characterization of the TCP Gene Family in Cucumber (Cucumis sativus L.) and Their Transcriptional Responses to Different Treatments
Source: Genes (Basel). 2020 Nov 20;11(11):1379. doi: 10.3390/genes11111379 (PMC7709023; doi:10.3390/genes11111379)
Supplement: Supplementary file 1 [file genes-11-01379-s001.zip › Figure and supplementary files/supplementary files/Table S1. Primers for qRT-PCR in this study.xlsx]

## Sheet: Sheet1
Table S1 Primers for qRT-PCR in this study
Gene Name	Primer forword sequence(5'-3')	Primer reverse sequence(5'-3')
CsTCP1	GGAGGAAATCAGTATAGGACGG	GTAAGCATCCAAAAATTTGCCG
CsTCP2	CAAATGCTCTTCCCTCAATACG	CTCTTCACATCGAGCATAAACG
CsTCP3	CAAAGGATCAACAAAGCTTCCA	TTCTTTTGTGCTGATCATGTCG
CsTCP4	TGCGATTCAGTTCTACGATCTT	CCATTTTCTCGTCACTGAGTTG
CsTCP5	GTGGCTTACGTTTGTCGAATAA	TGATCGTTGTTCAAGTTTCCAC
CsTCP6	TTAGGCTTTCAATTCCAACAGC	GTGGTGGGAGCTTATCAATTTC
CsTCP7	GCCAAGCCTGAAATTTTGAAAC	CAAAGTTCTTGCTCTTGCTCTT
CsTCP8	GTGTCGGCAAGGTTTATACTTC	CGTTGTCCTCTGTTTGTAAAGG
CsTCP9	TCCTTTGACTCTCTCTCAGGTA	GTGGTTGGGATTTTTAGTGTCC
CsTCP10	GACAACAGGAAAGTTTACGGTC	AATGAACGAGGATTCCTCCATT
CsTCP11	AAGTTGGAGGAATTAGGAGGTG	CTGAAAACCAAAGCCAGTGAC
CsTCP12	ACCCAGTAAAGCTGTAGATTGG	GCGTTGGACTGAAAGTAGATTC
CsTCP13	AGCTCAAGAACATACAAGTGGA	GTACAAACTTTGCTGTGTCGAT
CsTCP14	ATTCCAGTTTCTATTCACCCGT	GTGGAAGAAAGTTGGAGTTGTC
CsTCP15	GACGATTGATGAACTCGAACAG	AAACACCCATTATTGTCAAGCC
CsTCP16	TGGTCCTTCTATTGGTTCGATT	GGAAGGTAATTTCCCACTTTCG
CsTCP17	CAAATTCTGGCCAATCAAGTGA	CGTAAACGCAACATCTTCTTGA
CsTCP18	TGAAGACCGATCTGCAATTAGA	AACATCCAAAACGTGTTACTCG
CsTCP19	TTTTGGATGGTGACGAATCCTA	GGCATCGTTGTTCTATAAGCAC
CsTCP20	ACAAGGAAGTGTTACCTAGTGG	TCTGAGTTTTTCTCCTCTGACC
CsTCP21	GCATAGCAAGATTTACACAGCT	GCTTTTCTTGACTTGGTAAGCA
CsTCP22	GTATCTTCCAGTTGACTCGTGA	ATTTTGAGAGTGCCGTTAACAG
CsTCP23	GGGACTGGATTTGTTAGTGAGA	CTCAAATTATTCCCATCCTGCG
CsTCP24	CAAAACCCAATTCACCAATTGC	CGTCTGACCATCTGTTTTGTTT
CsTCP25	GTGTTCGTTTATCCGCTCATAC	TCCATTCGTCTGTGTTTCTACA
CsTCP26	CTAGTTGCCGTCTCGATTTATG	CTCTAAAAACCTCCTCCTCCTG
CsTCP27	CAAAGAATCGAAAAGGGATGGG	TCGAGAAACCCTAATAATCCGG
CsAtin3	TCGTGCTGGATTCTGGTG	GGCAGTGGTGGTGAACAT
