# Supplementary material for: Genome-Wide Identification and Characterization of the TCP Gene Family in Cucumber (Cucumis sativus L.) and Their Transcriptional Responses to Different Treatments
Source: Genes (Basel). 2020 Nov 20;11(11):1379. doi: 10.3390/genes11111379 (PMC7709023; doi:10.3390/genes11111379)
Supplement: Supplementary file 1 [file genes-11-01379-s001.zip › Figure and supplementary files/supplementary files/Table S3. Collinear relationships of TCP family members in the cucumber and between the melon and Arabidopsis..xlsx]

## Sheet: Table S1
Table S3. Collinear relationships of TCP family members in the cucumber and between the melon and Arabidopsis
Collinear relationships of TCP family members in the cucumber and Arabidopsis			Collinear relationships of TCP family members in the cucumber and melon
cucumber	Arabidopsis		cucumber	melon
Csa1G020890.1	AT3G18550.1		Csa1G009680.1	MELO3C017168.2.1
Csa1G042180.1	AT3G18550.1		Csa1G014310.1	MELO3C017230.2.1
Csa3G179190.1	AT5G51910.1		Csa1G020890.1	MELO3C017286.2.1
Csa4G628330.1	AT3G15030.1		Csa1G033030.1	MELO3C017168.2.1
Csa5G605000.1	AT1G69690.1		Csa1G039270.1	MELO3C017230.2.1
Csa6G446400.1	AT2G37000.1		Csa1G042180.1	MELO3C017286.2.1
Csa6G524000.1	AT1G30210.1		Csa1G077150.1	MELO3C002636.2.1
			Csa3G179190.1	MELO3C006863.2.1
			Csa3G265270.1	MELO3C023772.2.1
			Csa3G564320.1	MELO3C014903.2.1
			Csa4G088720.1	MELO3C016092.2.1
			Csa4G628330.1	MELO3C025629.2.1
			Csa5G175170.1	MELO3C011754.2.1
			Csa5G577450.1	MELO3C005358.2.1
			Csa5G587110.1	MELO3C011835.2.1
			Csa5G605000.1	MELO3C017168.2.1
			Csa5G608320.1	MELO3C017286.2.1
			Csa5G644520.1	MELO3C022091.2.1
			Csa6G075180.1	MELO3C022520.2.1
			Csa6G093640.1	MELO3C022331.2.1
			Csa6G147520.1	MELO3C026920.2.1
			Csa6G156050.1	MELO3C019745.2.1
			Csa6G446400.1	MELO3C024459.2.1
			Csa6G524000.1	MELO3C007121.2.1
			Csa6G524000.1	MELO3C002754.2.1
