# Supplementary material for: Genome-Wide Identification and Characterization of the TCP Gene Family in Cucumber (Cucumis sativus L.) and Their Transcriptional Responses to Different Treatments
Source: Genes (Basel). 2020 Nov 20;11(11):1379. doi: 10.3390/genes11111379 (PMC7709023; doi:10.3390/genes11111379)
Supplement: Supplementary file 1 [file genes-11-01379-s001.zip › Figure and supplementary files/supplementary files/Table S4. Cis-acting elements on promotors of CsTCPs.xlsx]

## Sheet: Sheet1
Table S4 Cis-acting elements on promotors of CsTCPs
Gene Name	ABRE	TCA-element	ERE	GARE-motif	P-box	TATC-box	TGACG-motif	AuxRR-core	TGA-element	G-box	GATA-motif	3-AF1 binding site	I-box	TCT-motif	AE-box	GT1-motif	Box 4	TC-rich repeats	MBS	Myc	Myb	box S	W box	LTR	CAT-box	WUN-motif
CsTCP1	2	1	0	0	0	0	1	0	1	4	2	1	0	0	0	1	4	1	1	5	3	0	0	0	0	0
CsTCP2	1	1	1	0	1	1	1	0	0	1	1	0	0	0	0	1	2	1	2	2	4	0	0	0	0	0
CsTCP3	2	1	1	0	2	0	0	0	0	2	1	0	0	0	1	0	0	0	0	3	2	0	0	0	1	0
CsTCP4	0	0	0	0	0	0	2	0	0	0	0	0	0	2	1	2	6	3	0	5	2	0	0	0	0	0
CsTCP5	4	1	0	0	0	0	2	0	1	3	1	1	2	3	1	1	2	0	0	3	5	0	3	0	0	0
CsTCP6	1	0	0	0	1	0	1	0	0	1	0	0	0	0	1	2	4	1	0	3	4	0	0	2	0	0
CsTCP7	2	2	1	0	1	2	0	0	0	2	1	1	0	0	0	1	1	1	0	3	5	0	1	1	0	0
CsTCP8	3	1	2	0	1	0	1	0	0	3	0	0	0	1	0	0	3	1	1	2	4	1	0	0	1	1
CsTCP9	2	2	2	0	0	0	0	0	0	2	1	0	1	3	1	1	5	2	0	4	4	0	2	2	0	0
CsTCP10	3	1	4	0	2	0	0	0	0	2	0	0	2	0	0	2	4	0	0	0	0	1	0	1	0	0
CsTCP11	1	3	4	0	0	0	0	0	0	2	3	0	0	1	0	0	0	0	0	5	7	0	1	0	0	0
CsTCP12	2	1	1	0	0	0	1	0	0	2	1	0	0	1	1	1	0	0	0	4	3	0	1	0	1	0
CsTCP13	1	1	5	0	2	0	1	1	1	2	3	1	0	2	1	3	1	0	1	5	3	0	0	0	0	0
CsTCP14	2	1	1	0	1	0	2	0	0	2	0	1	0	1	1	0	2	0	2	7	6	0	1	1	0	0
CsTCP15	4	1	3	0	0	0	2	1	0	5	0	0	1	1	0	0	1	0	1	6	2	1	0	0	0	0
CsTCP16	0	1	1	0	0	0	2	0	0	0	0	1	1	0	0	1	1	1	0	6	2	1	1	0	0	0
CsTCP17	4	1	1	0	0	0	0	0	0	3	1	0	0	4	2	4	1	3	1	7	6	0	0	0	0	0
CsTCP18	3	1	2	0	0	0	0	0	1	2	0	0	0	0	1	0	4	0	0	1	4	0	3	0	0	0
CsTCP19	1	0	0	0	1	0	1	0	0	1	2	0	0	0	0	0	5	0	0	1	0	0	0	0	2	0
CsTCP20	2	1	3	0	0	0	0	0	0	2	0	0	0	0	0	4	2	1	0	2	3	0	0	0	0	0
CsTCP21	0	1	0	0	1	0	1	0	1	0	0	1	0	1	0	0	0	0	1	5	2	0	1	0	0	0
CsTCP22	2	1	1	0	0	0	0	1	0	2	1	0	0	2	1	1	5	2	0	4	3	0	1	0	0	0
CsTCP23	1	1	4	0	0	0	0	0	0	2	0	0	0	0	1	0	1	1	0	5	0	1	1	0	0	0
CsTCP24	1	1	4	0	0	0	0	1	0	1	0	0	0	2	1	0	0	0	1	4	4	1	0	0	0	0
CsTCP25	0	1	3	1	0	0	0	0	0	1	0	0	1	1	1	1	1	0	1	2	4	0	2	1	0	0
CsTCP26	1	1	3	0	0	0	0	0	0	0	0	0	0	1	1	0	0	0	0	1	4	0	1	1	0	1
CsTCP27	0	1	1	0	0	0	1	0	0	2	1	0	1	0	0	3	1	0	0	5	6	0	1	1	0	0
