# Supplementary material for: Genome-Wide Identification and Characterization of the TCP Gene Family in Cucumber (Cucumis sativus L.) and Their Transcriptional Responses to Different Treatments
Source: Genes (Basel). 2020 Nov 20;11(11):1379. doi: 10.3390/genes11111379 (PMC7709023; doi:10.3390/genes11111379)
Supplement: Supplementary file 1 [file genes-11-01379-s001.zip › Figure and supplementary files/supplementary files/Table S5. Expression levels of cucumber TCP genes in different tissues.xlsx]

## Sheet: Sheet1
Table S5. Expression levels of cucumber TCP genes in different tissues
Gene ID	root	stem	leaf	cotyledon	tendril	petal	stamen	pistil	carpel	trichome
CsTCP1	0.319576	6.52126	1	0.401239	0.543727	0.408498	0.00318439	0.0126496	2.22639	0.675368
CsTCP2	0.00262322	0.102634	0.882923	1.00087	0.0444964	0.84977	0.00124124	0.00120421	0.00517574	0.187299
CsTCP3	0.00430074	0.148138	0.00792029	0.0240677	0.0133939	0.0395835	0.00719193	0.0131012	0.0106969	0.019025
CsTCP4	0.767944	0.492589	5.20595	2.80777	1.73919	1.2083	0.03038	0.562083	3.37836	0.271917
CsTCP5	0.287996	8.44487	0.802195	0.0135889	0.476662	0.0775561	0.0321025	0.103405	0.343254	0.00181486
CsTCP6	0	0.0485962	0.134465	0.113382	0.0248815	0.268655	0.00736866	0.0359585	0.00726493	0.156322
CsTCP7	0.00182661	0.0561042	0.0239618	0.0766492	0.042431	0.00339375	0	0.00416826	0.000854718	0.000858726
CsTCP8	0.176579	0.173277	0.20379	0.0151107	0.0118242	0.0167444	0.000646928	0.000636303	0.856246	0.194675
CsTCP9	0.693165	0.311509	0.670627	1.23326	0.187586	1.81829	0.677802	1.27516	1.06943	2.3264
CsTCP10	0	0.260691	0.000963468	0	0.150081	0.000921843	0	0.108199	0.845437	0
CsTCP11	0.338666	0.641616	0.293452	0.218293	0.178643	0.291529	0.0204191	1.02112	0.62342	1.18832
CsTCP12	0.370459	0.62185	6.85185	6.89322	0.659644	4.27849	0.102707	0.748622	0.856899	0.249339
CsTCP13	0.0352324	0.212584	2.38999	2.07712	1.85642	10.644	6.48311	0.335762	0.0315674	0.38542
CsTCP14	1.40808	0.1284	4.27932	0.84294	0.881147	11.5499	0.0519363	0.838624	1.48169	0.021381
CsTCP15	1.98905	7.75908	3.52438	2.75484	4.68807	2.01714	0.100615	1.13319	3.13824	1.63139
CsTCP16	1.17776	6.74735	1.61915	1.29298	1.73641	0.16879	0.0432193	0.226122	2.75887	0.512245
CsTCP17	0	0.0182831	0	0	0	0	0	0	0.00507251	0
CsTCP18	1.87218	2.83396	1.3206	2.07786	3.49932	1.10187	0.15345	0.957229	3.73545	2.16912
CsTCP19	0.706887	3.95455	1.02657	2.64571	1.96524	0.434257	0.00968838	0.21466	2.20654	0.461938
CsTCP20	0.0349388	0.00659499	0.034183	0	0	0.0135197	0	0	0	0
CsTCP21	0	0.00140427	0	0	0.930539	0.000724357	0.000726195	0	0	0.00257169
CsTCP22	1.55028	0.615607	2.91196	7.82891	5.44979	2.45671	4.38746	1.83791	3.27087	0.592689
CsTCP23	1.7182	7.2691	2.3941	9.36299	4.87719	1.6432	1.45768	0.993069	2.32495	13.6137
CsTCP24	0	0	0	0.00291707	0	0.143467	0.10771	0.0196763	0	0.0379862
CsTCP25	0.113222	0.717142	1.55467	0.3992	2.24818	0.489508	0.0120884	1.05002	0.575559	0.136617
CsTCP26	0.498897	0.326851	0.309891	0.964193	0.454961	0.305005	2.99982	0.811891	0.666114	0.697577
CsTCP27	0.910192	0.915163	3.5198	2.12271	4.76521	4.97333	0.239573	7.60038	3.42159	0.362608
